# Supplementary material for: rAAV immunogenicity, toxicity, and durability in 255 clinical trials: A meta-analysis
Source: Front Immunol. 2022 Oct 27;13:1001263. doi: 10.3389/fimmu.2022.1001263 (PMC9647052; doi:10.3389/fimmu.2022.1001263)
Supplement: Supplementary file 1 [file DataSheet_1.xlsx]

## Sheet: Master
Category	Gene delivered	Disease	Trial ID	Drug name	Sponsor	Trial start date	AAV Variant	Dose	Phase	ROA	Immune suppression/modulation	Antibody screening (NAB or TAB)	Exclusion criteria (immune-related	Production	Clinical holds	Reason of clinical hold	TESAEs	Status
LSD	GLA	Fabry	NCT04519749	4D-310	4DMT	2020-08-20	4D-A101	1E13 vg/kg	I/II	Intravenous	Corticosteroids	NAB	Undisclosed	HEK293	No	N/A	No	Recruiting
Other	CFTR	CF	NCT05248230	4D-710	4DMT	2020-06-02	4D-A101	Undisclosed	I/II	aerosol	No	No	N/A	HEK293	No	N/A	No	Recruiting
Ocular	REP1	Choroideremia	NCT04483440	4D-110	4DMT	2020-07-23	4D-R100	3E11, 1E12 vg	I	Intravitreal	No	No	N/A	HEK293	No	N/A	pigment dispersion	Recruiting
Ocular	RPGR	XLRP	NCT04517149	4D-125	4DMT	2020-04-18	4D-R100	3E11, 1E12 vg	I/II	Intravitreal	No	No	N/A	HEK293	No	N/A	No	Recruiting
Ocular	Aflibercept	Neovascular AMD	NCT05197270	4D-150	4DMT	2022-01-19	4D-R100	Undisclosed	I/II	Intravitreal	No	No	N/A	HEK293	No	N/A	N/A	Recruiting
Liver	FVIII	Hemophilia A	NCT03003533	SPK-8011	Spark Therapeutics	2016-12-28	AAV-LK03	5E11, 1E12, 1.5E12, 2E12 vg/kg	I/II	Intravenous	Corticosteroids	Undisclosed	Undisclosed	HEK293	No	N/A	Hepatotoxicity	Recruiting
Liver	FIX	Hemophilia B	NCT02484092	SPK-9001	Spark Therapeutics	2015-06-29	AAV-Spark100	5E11 vg/kg	II	Intravenous	Corticosteroids	NAB	Undisclosed	HEK293	No	N/A	No	Completed
Liver	FIX	Hemophilia B	NCT03307980	SPK-9001	Spark Therapeutics	2017-10-12	AAV-Spark100	5E11 vg/kg	II	Intravenous	Corticosteroids	NAB	Undisclosed	HEK293	No	N/A	No	Recruiting
CNS	HTT	Huntington	NCT04885114	VY-HTT01	Voyager Therapeutics	2021-05-13	AAV1	3E9, 1.7E10, 9.9E10 vg/mL	I	Intraparenchymal	No	No	N/A	rBac-Sf9	Yes	CMC	No	Withdrawn
CNS	NTF3	CMT1A	NCT03520751	scAAV1.tMCK.NTF3	Nationwide Children's Hospital	2018-05-11	AAV1	8.87E11 vg/kg	I/II	Intramuscular	No	TAB	>1:50	HEK293	No	N/A	No	Suspended
LSD	GAA	Pompe	NCT00976352	rAAV1-CMV-GAA	University of Florida	2009-09-14	AAV1	1E12, 5e12 vg	I/II	Intramuscular	Rituximab, Sirolimus, Corticosteroids	TAB	N/A	HEK293	No	N/A	Pleural effusion	Completed
Other	LPL	LPL deficiency	NCT00891306	Glybera	Amsterdam Molecular Therapeutics	2009-05-01	AAV1	1E12 vg/kg	II/III	Intramuscular	Mycophenolate mofetil, cyclosporine, methylprednisolone	No	No	rBac-Sf9	No	N/A	polyarthralgia of imprecise origin	Completed
Other	LPL	LPL deficiency	NCT02904772	Glybera	UniQure	2016-09-19	AAV1	1E12 vg/kg	II	Intramuscular	Mycophenolate mofetil, cyclosporine, prednisolone	No	No	rBac-Sf9	No	N/A	No	Withdrawn
Other	LPL	LPL deficiency	NCT01109498	Glybera	Amsterdam Molecular Therapeutics	2010-04-23	AAV1	3E11, 1E12 vg/kg	II/III	Intramuscular	Mycophenolate mofetil, cyclosporine	No	No	rBac-Sf9	No	N/A	acute pancreatitis	Unknown
Muscle	SERCA2a	Heart failure	NCT00454818	MYDICAR	Celladon Corporation	2007-04-02	AAV1	1.4E11, 6E11, 3E12, 1E13 vg	I/II	Intracoronary	No	NAB	>1:2	HeLaS3 producer cell line	No	N/A	No	Completed
Muscle	SERCA2a	Heart failure	NCT01643330	MYDICAR	Celladon Corporation	2012-07-18	AAV1	1E13 vg	II	Intracoronary	No	NAB	>1:2	HeLaS3 producer cell line	No	N/A	No	Completed
Muscle	SERCA2a	Heart failure	NCT01966887	MYDICAR	Assistance Publique - Hôpitaux de Paris & Celladon	2013-10-22	AAV1	1E13 vg	II	Intracoronary	No	NAB	Undislcosed	HeLaS3 producer cell line	No	N/A	No	Terminated
Muscle	SERCA2a	Heart failure	NCT00534703	MYDICAR	Imperial College London	2007-09-26	AAV1	1E13 vg	II	Intracoronary	No	No	No	HeLaS3 producer cell line	No	N/A	No	Terminated
Muscle	Follistin344	DMD	NCT02354781	rAAV1.CMV. huFollistatin344	Jerry R. Mendell	2015-02-03	AAV1	2.4E12 vg/kg	I/II	Intramuscular	Prednisone	TAB	>1:50	HEK293	No	N/A	No	Completed
Muscle	SERCA2a	Ischemic Cardiomyopathy	NCT02346422	MYDICAR	Celladon Corporation	2015-04-01	AAV1	2.5E13 DRP	I/II	Percutaneous	No	NAB	>1:2	HeLaS3 producer cell line	No	N/A	No	Terminated
Muscle	Follistatin	BMD	NCT01519349	AAV1-Follistatin	Nationwide Children's Hospital	2012-01-26	AAV1	3E11, 6E11 vg/kg/leg	I	Intramuscular	Corticosteroids	TAB	>1:1600	HEK293	No	N/A	No	Completed
Muscle	SERCA2a	Congestive Heart Failure	NCT04703842	MYDICAR	Sardocor Corp	2021-01-11	AAV1	3E13 vg	I/II	Intracoronary	No	NAB	Undislcosed	HeLaS3 producer cell line	No	N/A	No	Recruiting
Muscle	gamma-sarcoglycan	LGMD	NCT01344798	AAV1-gamma-sarcoglycan	Genethon	2011-04-29	AAV1	3E9 vg/100 uL, 1.5E10 vg/100 uL, 4.5E10 vg/300 uL	I	Intramuscular	No	NAB	>1:800	HEK293T	No	N/A	No	Completed
Muscle	AAT	Alpha-1 antitrypsin deficiency	NCT00430768	AGTC-0106	AGTC	2007-02-02	AAV1	6.9E12, 2.2E13, 6E12 vg	I	Intramuscular	No	No	N/A	Undislcosed	No	N/A	No	Completed
Muscle	AAT	Alpha-1 antitrypsin deficiency	NCT01054339	AGTC-0106	AGTC	2010-01-22	AAV1	6E11, 1.9E12, 6E12 vg/kg	II	Intramuscular	No	No	N/A	Undislcosed	No	N/A	No	Completed
Other	PG9DP	HIV	NCT01937455	rAAV1-PG9DP	International AIDS Vaccine Initiative	2013-09-09	AAV1	4E12, 4E13, 8E13, 1.2E14 vg	I	Intramuscular	No	Undisclosed	Undisclosed	Undisclosed	No	N/A	No	Unknown
Other	TNFR:Fc	Inflammatory arthritis	NCT00617032	tgAAC-94	Targeted Genetics Corporation	2008-02-15	AAV2	1E10, 1E11 vg/mL joint volume	I/II	Intraarticular	Undisclosed	NAB	No	Hela producer cell line	No	N/A	No	Completed
Other	TNFR:Fc	Inflammatory arthritis	NCT00126724	tgAAC-94	Targeted Genetics Corporation	2005-08-04	AAV2	1E11, 1E12, 1E13 vg/mL joint volume	I/II	Intraarticular	Undisclosed	NAB	No	Hela producer cell line	Yes	1 patient death	Septic arthritis	Completed
CNS	DDC	AADC	NCT02852213	Ezaladcigene resoparvovec	Ohio State University	2016-08-02	AAV2	1.3E11, 4.2E11	I	Intracerebral	No	No	N/A	HEK293	No	N/A	No	Recruiting
CNS	NTN	PD	NCT00252850	CERE-120	Ceregene	2015-11-15	AAV2	1.3E11, 5.4E11 vg	I	Intrastriatal	No	No	N/A	HEK293	No	N/A	No	Completed
CNS	DDC	AADC	NCT01395641	Ezaladcigene resoparvovec	National Taiwan University Hospital	2011-07-15	AAV2	1.8E11 vg	I/II	Intraputaminal	No	NAB	>1:1200	Undisclosed	No	N/A	Dyskinesia,apena	Active, not recruiting
CNS	AADC	AADC deficiency	NCT04903288	Eladocagene Exuparvovec	PTC Therapeutics	2021-05-12	AAV2	1.8E11 vg	II	Intraputaminal	No	TAB	>1:1200	Undisclosed	No	N/A	No	Recruiting
CNS	DDC	AADC	NCT02926066	Ezaladcigene resoparvovec	National Taiwan University Hospital	2016-10-06	AAV2	1.8E11, 2.4E11	II	Intraputaminal	No	NAB	>1:1200	Undisclosed	No	N/A	Dyskinesia, apena	Active, not recruiting
CNS	NGF	PD	NCT00087789	CERE-120	Ceregene	2004-07-16	AAV2	2E10, 1E11, 2E11 vg	I	Bilateral stereotactic	No	No	N/A	HEK293	No	N/A	No	Completed
CNS	NGF	AD	NCT00876863	CERE-110	Sangamo Therapeutics	2009-04-07	AAV2	2E11 vg	II	Intracerebral	No	No	N/A	rBac-Sf9	No	N/A	Undisclosed	Completed
CNS	AADC	PD	NCT02418598	AAV-hAADC-2	Jichi Medical University	2015-04-16	AAV2	3E11, 9E11 vg	I/II	Intraputaminal	No	NAB	N/A	Undisclosed	No	N/A	No	Terminated
CNS	CLN2	Batten	NCT00151216	AAV2CUhCLN2	Weill Medical College of Cornell University	2005-09-08	AAV2	3E12 vg	I	Intracranial	No	No	N/A	HEK293T	No	N/A	Seizure, fever, anemia	Completed
CNS	NTN	PD	NCT00400634	CERE-120	Ceregene	2006-11-17	AAV2	5.4E11 vg	II	Intracerebral	No	No	N/A	HEK293	No	N/A	Undisclosed	Completed
CNS	AADC	PD	NCT01973543	VY-AADC01	Neurocrine Biosciences	2013-10-31	AAV2	7.5E11, 1.5E12, 4.7E12 vg	I	Intrastriatal	No	NAB	>1:1200	rBac-Sf9	No	N/A	atrial fibrillation and pulmonary embolism, asmall bowel obstruction	Completed
CNS	GAD	PD	NCT00643890	AAV-GAD	NeuroLogix	2008-03-26	AAV2	7E10 vg	II	Subthalamic	No	No	N/A	HEK293	No	N/A	Pneumonia, worsening PD	Terminated
CNS	NTN	PD	NCT00985517	CERE-120	Sangamo Therapeutics	2009-09-28	AAV2	9.4E11, 2.4E12 vg	I/II	Intranigral, Intraputaminal	No	No	N/A	HEK293	No	N/A	No	Completed
CNS	AADC	PD	NCT03065192	VY-AADC01	Neurocrine Bioscienes & Voyager Therapeutics	2017-02-27	AAV2	9.4E12 vg	I	Intrastriatal	No	No	N/A	rBac-Sf9	No	N/A	No	Completed
CNS	AADC	PD	NCT00229736	AAV-hAADC-2	Genzyme	2005-09-30	AAV2	9E10, 3E11 vg	I	Intrastriatal	No	NAB	>1:1200	rBac-Sf9	No	N/A	intracranial hemorrhage	Completed
CNS	GDNF	PD	NCT01621581	AAV2-GDNF	NINDS	2012-06-18	AAV2	9E10, 3E11, 9E11, 3E12 vg	I	Intraputaminal	No	NAB	>1:1000	Undisclosed	No	N/A	No	Completed
CNS	ASPA	Canavan	N/A	AAV2-ASPA	Robert Wood Johnson Medical School	2001	AAV2	N/A	Not applicable	Intraparenchymal	No	NAB, TAB	No	Undisclosed	No	N/A	fever, brain abscess and bacteremia	N/A
CNS	GAD	PD	NCT00195143	AAV-GAD	NeuroLogix	2015-09-19	AAV2	Undisclosed	I	Undisclosed	No	No	N/A	HEK293	No	N/A	bowel obstruction	Completed
CNS	AADC	PD	NCT03562494	VY-AADC02	Voyager Therapeutics	2018-06-19	AAV2	Undisclosed	II	Intraputaminal	No	No	N/A	rBac-Sf9	Yes	MRI abnormalities	Neurotoxicity	Active, not recruiting
CNS	DDC	AADC	UMIN000017802	Ezaladcigene resoparvovec	Jichi Medical University	2015-06-04	AAV2	Undisclosed	I/II	Intracerebral	No	No	N/A	Undisclosed	No	N/A	No	N/A
CNS	DDC	AADC	jRCTs033180309	Ezaladcigene resoparvovec	Jichi Medical University	2019-03-15	AAV2	Undisclosed	I/II	Intracerebral	No	No	N/A	Undisclosed	No	N/A	No	N/A
CNS	GDNF	Multiple system atrophy	NCT04680065	AAV2-GDNF	Brain Neurotherapy Bio	2020-12-22	AAV2	Undisclosed	I	Intraputaminal	No	No	N/A	Undisclosed	No	N/A	N/A	Not yet recruiting
CNS	GDNF	PD	NCT04167540	AAV2-GDNF	Brain Neurotherapy Bio	2020-04-01	AAV2	Undisclosed	I	Intraputaminal	No	No	N/A	Undisclosed	No	N/A	No	Recruiting
CNS	BDNF	AD	NCT05040217	AAV2-BDNF	Mark Tuszynski	2021-03-01	AAV2	Undisclosed	I	stereotaxical	No	No	N/A	Undisclosed	No	N/A	No	Recruiting
Liver	FIX	Hemophilia B	NCT00076557	Undisclosed	Avigen	2004-01-28	AAV2	2E12 vg/kg	I/II	Intramuscular	No	NAB	Undisclosed	HEK293	No	N/A	Acute myocardial infarcation	Terminated
Muscle	AAT	Alpha-1 antitrypsin deficiency	NCT00377416	rAAV2-CB-hAAT	University of Massachusetts, Worcester	2006-09-18	AAV2	Undislcosed	I	Intramuscular	No	No	N/A	Undislcosed	No	N/A	No	Completed
Ocular	RPE65	LCA	NCT00516477	Luxturna	Spark Therapeutics	2007-08-15	AAV2	1.5E10 vg	I	Subretinal	Corticosteroids	No	N/A	HEK293	No	N/A	bacterial endophthalmitis, increased intraocular pressure and subsequent optic atrophy	Completed
Ocular	RPE65	LCA	NCT01208389	Luxturna	Spark Therapeutics	2010-09-24	AAV2	1.5E11 vg	I/II	Subretinal	Corticosteroids	No	N/A	HEK293	No	N/A	No	Active, not recruiting
Ocular	RPE65	LCA	NCT00999609	Luxturna	Spark Therapeutics	2009-10-22	AAV2	1.5E11 vg	III	Subretinal	Corticosteroids	No	N/A	HEK293	No	N/A	Vision loss	Active, not recruiting
Ocular	hRPE65	Biallelic RPE65 Mutation-associated Retinal Dystrophy	NCT04516369	voretigene neparvovec	Novartis Pharmaceuticals	2022-04-05	AAV2	1.5E11/eye	III	Subretinal	No	No	N/A	Undisclosed	No	No	N/A	Active, not recruiting
Ocular	ND4	LHON	NCT04912843	NR082	Neurophth	2021-06-03	AAV2	1.5E9 vg	I/II	Intravitreal	Undisclosed	No	N/A	rHSV-HEK293	No	N/A	No	Recruiting
Ocular	MCO1	Advanced RP	NCT04919473	MCO-010	Nanoscope Therapeutics	2021-06-09	AAV2	1.75E11, 3.5E11 vg	I/II	Intravitreal	No	NAB	>1:1000	Undisclosed	No	N/A	No	Completed
Ocular	RPE65	LCA	NCT00749957	rAAV2-CBSB-hRPE65	AGTC	2008-09-10	AAV2	1.8E11, 6E11 vg/eye	I/II	Subretinal	No	No	N/A	HEK293	No	N/A	No	Completed
Ocular	ND4	LHON	NCT03153293	NR082	Huazhong University of Science and Technology	2017-05-15	AAV2	1E10 vg	II/III	Intravitreal	No	NAB	>1:20	rHSV-HEK293	No	N/A	No	Active, not recruiting
Ocular	REP1	Choroideremia	NCT01461213	BIIB111	University of Oxford	2011-10-28	AAV2	1E10, 1E11 vg	I/II	Subretinal	Prednisolone	No	N/A	HEK293	No	N/A	Undisclosed	Completed
Ocular	REP1	Choroideremia	NCT03507686	BIIB111	Biogen Idec, Nightstar Therapeutics	2018-04-25	AAV2	1E11 vg	II	Subretinal	No	No	N/A	HEK293	No	N/A	Undisclosed	Active, not recruiting
Ocular	REP1	Choroideremia	NCT02077361	BIIB111	University of Alberta	2014-03-04	AAV2	1E11 vg	I/II	Subretinal	Prednisolone	No	N/A	HEK293	No	N/A	Undisclosed	Completed
Ocular	REP1	Choroideremia	NCT02671539	BIIB111	STZ eyetrial	2016-02-02	AAV2	1E11 vg	II	Subretinal	Prednisolone/prednisone, dexmethasone, Moxifloxacin	No	N/A	HEK293	No	N/A	No	Completed
Ocular	REP1	Choroideremia	NCT02553135	BIIB111	University of Miami	2015-09-17	AAV2	1E11 vg	II	Subretinal	No	No	N/A	HEK293	No	N/A	Undisclosed	Completed
Ocular	VEGFR1	Neovascular AMD	NCT01494805	rAAV.sFlt-1 (AVA-201)	Lions Eye Institute	2011-12-19	AAV2	1E11 vg	I/II	Subretinal	No	NAB	N/A	rBac-Sf9	No	N/A	Retinal tears	Completed
Ocular	RPE65	LCA	NCT00643747	tgAAG76	University College London	2008-03-26	AAV2	1E11, 1E12 vg	I/II	Subretinal	Corticosteroids	NAB	N/A	B50 cell line	No	N/A	No	Completed
Ocular	CFI	Dry AMD	NCT03846193	GT005	Gyroscope Therapeutics	2019-02-19	AAV2	2E10, 5E10, 2E11 vg	I/II	Subretinal	No	No	N/A	Undisclosed	No	N/A	No	Recruiting
Ocular	VEGFR1	Neovascular AMD	NCT01024998	AAV2-sFLT01	Genzyme	2009-12-03	AAV2	2E8, 2E9, 6E9, 2E10 vg	I	Intravitreal	Corticosteroids	NAB	N/A	Undisclosed	No	N/A	Retinal tears	Completed
Ocular	anti-VEGF fab	Neovascular AMD	NCT03585556	HMR59	Janssen	2018-07-13	AAV2	3.56E11, 1.071E12 vg	I	Intravitreal	Prednisolone	No	N/A	Undisclosed	No	N/A	No	Completed
Ocular	CNGA3	Achromatopsia	NCT02935517	AGTC-402	AGTC	2019-10-17	AAV2	4E10-3.2E12 vg/mL	I/II	Subretinal	Corticosteroids	No	N/A	rHSV-sBHK	No	N/A	Eye inflammation	Recruiting
Ocular	ND4	LHON	NCT03428178	NR082	Huazhong University of Science and Technology	2018-02-09	AAV2	5E9, 1E10 vg	Not applicable	Intravitreal	No	NAB	>1:20	rHSV-HEK293	No	N/A	No	Active, not recruiting
Ocular	ND4	LHON	NCT01267422	NR082	Huazhong University of Science and Technology	2016-12-28	AAV2	5E9, 1E10 vg	Not applicable	Intravitreal	No	No	N/A	rHSV-HEK293	No	N/A	No	Completed
Ocular	ND4	LHON	NCT03293524	GS010	GenSight Biologics	2017-09-26	AAV2	9E10 vg	III	Intravitreal	No	No	N/A	HEK293	No	N/A	No	Active, not recruiting
Ocular	ND4	LHON	NCT03406104	GS010	GenSight Biologics	2018-01-23	AAV2	9E10 vg	III	Intravitreal	No	No	N/A	HEK293	No	N/A	No	Active, not recruiting
Ocular	ND4	LHON	NCT02652767	GS010	GenSight Biologics	2016-01-12	AAV2	9E10 vg	III	Intravitreal	Corticosteroids	No	N/A	HEK293	No	N/A	No	Completed
Ocular	ND4	LHON	NCT02652780	GS010	GenSight Biologics	2016-01-12	AAV2	9E10 vg	III	Intravitreal	No	No	N/A	HEK293	No	N/A	No	Completed
Ocular	ND4	LHON	NCT02064569	GS010	GenSight Biologics	2014-02-17	AAV2	9E9, 3E10, 9E10, 1.8E11 vg/eye	I/II	Intravitreal	Corticosteroids, anti-inflammatory agent	No	N/A	HEK293	No	N/A	No	Completed
Ocular	CHR2	Advanced RP	NCT02556736	RST-001	Abbvie	2015-09-22	AAV2	Undisclosed	I/II	Intravitreal	No	No	N/A	HEK293	No	N/A	No	Active, not recruiting
Ocular	REP1	Choroideremia	NCT02341807	SPK-7001	Spark Therapeutics	2015-11-19	AAV2	Undisclosed	I/II	Subretinal	No	No	N/A	HEK293	No	N/A	No	Active, not recruiting
Ocular	RPE65	LCA	NCT00821340	rAAV2-hRPE65	Hadassah Medical Organization	2009-01-13	AAV2	Undisclosed	I	Subretinal	No	No	N/A	HEK293	No	N/A	No	Completed
Ocular	MERTK	RP	NCT01482195	rAAV2-VMD2- hMERTK	King Khaled Eye Specialist Hospital	2011-11-30	AAV2	Undisclosed	I	Subretinal	No	No	N/A	HEK293	No	N/A	No	Completed
Ocular	REP1	Choroideremia	NCT02407678	BIIB111	University of Oxford	2015-04-03	AAV2	Undisclosed	II	Subretinal	Prednisolone/prednisone	No	N/A	HEK293	No	N/A	Undisclosed	Completed
Ocular	REP1	Choroideremia	NCT03496012	BIIB111	Biogen Idec, Nightstar Therapeutics	2018-04-12	AAV2	Undisclosed	III	Subretinal	No	No	N/A	HEK293	No	N/A	Undisclosed	Completed
Ocular	RPE65	LCA	NCT00481546	rAAV2-CBSB-hRPE65	University of Pennsylvania	2007-06-01	AAV2	Undisclosed	I	Subretinal	Corticosteroids	Undisclosed	2SD above normal	HEK293	No	N/A	No	Active, not recruiting
Ocular	anti-VEGF fab	Dry AMD	NCT03144999	HMR59	Janssen	2017-05-09	AAV2	Undisclosed	I	Intravitreal	No	No	N/A	Undisclosed	No	N/A	No	Completed
Other	AQP1	Radiation-Induced Parotid Gland Hypofunction and Xerostomia	NCT04043104	A-00X	MeiraGTx	2019-08-02	AAV2	3E10, 1E11, 3E11, 1E12, 3E12 vg/single bland or both blands	I/II	Intrasalivary	No	No	No	Undisclosed	No	N/A	No	Active, not recruiting
Other	AQP1	Radiation induced xerostomia	NCT02446249	AAV2hAQP1	MeiraGTx	2015-05-18	AAV2	Undisclosed	I/II	Undisclosed	No	NAB	Undisclosed	Undisclosed	No	N/A	No	Recruiting
Other	CFTR	CF	N/A	tgAAVCF	Targeted Genetics Corporation	2001?	AAV2	1E10 to 1E13 DRP	I	nebulization	No	NAB	No	Hela producer cell line	No	N/A	supraventricular tachycardia, pulmonary exacerbation, pneumonia, hemoptysis
Other	CFTR	CF	N/A	tgAAV2-CFTR	Targeted Genetics Corporation	1998?	AAV2	1E2, 1E3, 1E4, 5E4 RU	I	Intranasal	No	No	No	Hela producer cell line	No	N/A	subacute pulmonary deteriorations
Other	CFTR	CF	NCT00073463	tgAAVCF	Targeted Genetics Corporation	2003-11-25	AAV2	1E5 RU	II/III	Intranasal	No	NAB	No	Hela producer cell line	No	N/A	No	Terminated
Other	CFTR	CF	N/A	tgAAV2-CFTR	Targeted Genetics Corporation	2005?	AAV2	2E13 DRP	IIB	nebulization	No	NAB	No	Hela producer cell line	No	N/A	pulmonary exacerbations, hemoptysis, asthma, pneumonia, colitis, fractured elbow, and intestinal obstruction
Other	CFTR	CF	N/A	tgAAVCF	Targeted Genetics Corporation	2000?	AAV2	3E13 DRP	II	nebulization	No	NAB	No	Hela producer cell line	Yes	Hold on all AAV trials due to findings in another preclinical study	Pulmonary exacerbation, dehydration
Other	CFTR	CF	NCT00004533	AAV-CFTR	NIDDK	2000-01-31	AAV2	6E1 to 1E9 RU	I	Intranasal, Endobronchial	No	NAB	Undisclosed	Undisclosed	No	N/A	Pulmonary exacerbation	Completed
Other	Vaccine	HIV	NCT00888446	tgAAC09	International AIDS Vaccine Initiative	2009-04-27	AAV2	3E10, 3E11, 3E12 DRP	II	Vaccination	No	NAB	>1:8	Hela producer cell line	No	N/A	No	Completed
Other	Vaccine	HIV	NCT00482027	tgAAC09	International AIDS Vaccine Initiative	2007-06-04	AAV2	Undisclosed	I	Vaccination	No	No	N/A	Hela producer cell line	No	N/A	No	Completed
Muscle	Mini-dystrophin	DMD	NCT00428935	d3990	Nationwide Children's Hospital	2007-01-30	AAV2.5	2E10, 1E11 vg	I	Intramuscular	Corticosteroids	NAB	No	HEK293	No	N/A	No	Completed
Ocular	Aflibercept	Neovascular AMD	NCT03748784	ADVM-022	Adverum	2018-11-21	AAV2.7m8	2E11, 6E11 vg/eye	I	Intravitreal	Corticosteroids	No	N/A	rBac-Sf9	Yes	Hypotony in another trial with ADVM-022	No	Active, not recruiting
Ocular	Aflibercept	Diabetic macular edema	NCT04418427	ADVM-022	Adverum	2020-06-05	AAV2.7m8	2E11, 6E11 vg/eye	II	Intravitreal	Corticosteroids	No	N/A	rBac-Sf9	Yes	Hypotony	Hypotony	Active, not recruiting
Ocular	ChrimsonRtd Tomato	RP	NCT03326336	GS030	GenSight Biologics	2017-10-31	AAV2.7m8	5E10, 1.5E11, 5E11 vg	I/II	Intravitreal	No	No	N/A	Undisclosed	No	N/A	No	Recruiting
Ocular	RPE65	LCA	NCT01496040	rAAV2/4.hRPE65	Nantes University Hospital	2011-12-21	AAV4	1.22-4.8E10 vg	I/II	Subretinal	No	No	N/A	HEK293T	No	N/A	No	Completed
Other	hIFN-b	Arthritis	NCT03445715	ART-102	Arthrogen	2018-02-26	AAV5	2.4E12, 2.4E13 vg/wrist joint	I	Intraarticular	No	NAB	Undisclosed	Undisclosed	No	N/A	No	Unknown
Other	hIFN-b	Arthritis	NCT02727764	ART-102	Arthrogen	2016-04-05	AAV5	N/A	I	Intraarticular	No	NAB	Undisclosed	Undisclosed	No	N/A	No	Active, not recruiting
LSD	NAGLU	MPS IIIB	NCT03300453	AMT110	UniQure	2017-10-03	AAV5	4E12 vg	I/II	Intracerebral	Tacrolimus, mycophenolate mofetil	TAB	N/A	rBac-Sf9	No	N/A	No	Completed
Other	IL-1Ra	Moderate Knee OA	NCT02790723	AAV2IL-1Ra	Mayo Clinic	2016-06-06	AAV5	1E11, 1E12, 1E13 vg	I	Intraarticular	No	No	No	Undisclosed	No	N/A	No	Completed
Ocular	RPE65	LCA	NCT02781480	OPTIRPE65	MeiraGTx	2016-05-24	AAV5	Undisclosed	I/II	Subretinal	No	No	N/A	HEK293T	No	N/A	No	Completed
Ocular	RPGR-ORF15	XLRP	NCT03252847	AAV-RPGR	MeiraGTx	2017-08-17	AAV5	Undisclosed	I/II	Subretinal	No	No	N/A	HEK293T	No	N/A	retinal tear, panuveitis	Completed
Ocular	PDE6B	RP	NCT03328130	AAV2/5-hPDE6B	Coave Therapeutics	2017-11-01	AAV5	Undisclosed	I/II	Subretinal	No	No	N/A	Undisclosed	No	N/A	No	Active, not recruiting
Liver	FVIII	Hemophilia A	NCT03061201	SB-525	Pfizer	2017-02-23	AAV6	9E11, 2E12, 1E13, 3E13 vg/kg	II	Intravenous	Corticosteroids	NAB	Undisclosed	rBac-Sf9	Yes	Deep vein thrombosis	low blood pressure and fever	Active, not recruiting
Liver	FVIII	Hemophilia A	NCT04370054	PF-07055480	Pfizer	2020-04-30	AAV6	Undisclosed	III	Intravenous	No	NAB	positive	rBac-Sf9	Yes	blood clot risk	N/A	Active, not recruiting
Liver	FIX	Hemophilia B	NCT02695160	SB-FIX	Sangamo Therapeutics	2016-03-01	AAV6	Undisclosed	I/II	Intravenous	Corticosteroids	NAB	Undisclosed	rBac-Sf9	No	N/A	No	Terminated
LSD	IDUA	MPS I	NCT02702115	SB-318	Sangamo Therapeutics	2016-03-08	AAV6	1E13, 5E13 vg/kg	I/II	Intravenous	Corticosteroids	NAB	>1:4	rBac-Sf9	No	N/A	No	Terminated
LSD	GLA	Fabry	NCT04046224	ST-920	Sangamo Therapeutics	2019-08-06	AAV6	5E12, 1e13 vg/kg	I/II	Intravenous	Corticosteroids	NAB	Undisclosed	rBac-Sf9	No	N/A	No	Recruiting
LSD	IDS	MPS II	NCT03041324	SB-913	Sangamo Therapeutics	2017-02-02	AAV6	5E12, 1E13, 5E13 vg/kg	I/II	Intravenous	Prednisone	NAB	Undisclosed	rBac-Sf9	No	N/A	No	Terminated
Liver	FVIII	Hemophilia A	NCT03001830	GO-8	University College London	2016-12-23	AAV8	6E11, 2E12 vg/kg	I	Intravenous	Corticosteroids	NAB	Undisclosed	HEK293T	No	N/A	No	Recruiting
Liver	FIX	Hemophilia B	NCT00979238	scAAV2/8-LP1- hFIXco	St. Jude Children's Research Hospital	2019-09-17	AAV8	2E11, 6E11, 2E12 vg/kg	I	Intravenous	Corticosteroids	Undisclosed	Undisclosed	HEK293T	No	N/A	Infection, supraventricular tachycardia	Active, not recruiting
LSD	ARSB	MPS VI	NCT03173521	AAV2/8.TBG. hARSB	Fondazione Telethon	2017-06-02	AAV8	6E11, 2E12, 6E12 vg/kg	I/II	Intravenous	Corticosteroids	NAB	Above limit of detection	Undisclosed	No	N/A	Glaucoma, fatigue, heart failure, pneumonia	Active, not recruiting
LSD	GAA	Pompe	NCT03533673	ACTUS-101	AskBio	2018-05-23	AAV8	Undisclosed	I/II	Intravenous	Prednisone	NAB	>1:5	HEK293	No	N/A	No	Recruiting
Muscle	I-1c	Congestive heart failure	NCT04179643	NAN-101	AskBio	2019-11-20	AAV8	3E13 vg	I	Intracoronary	No	No	N/A	HEK293	No	N/A	No	Recruiting
Ocular	CNGB3	Achromatopsia	NCT03001310	AAV2/8-hG1.7p.coCNGB3	MeiraGTx	2016-12-23	AAV8	Undisclosed	I/II	Subretinal	No	No	N/A	HEK293	No	N/A	No	Completed
Ocular	CNGA3	Achromatopsia	NCT03758404	AAV2/8-hG1.7p.coCNGA3	MeiraGTx	2018-11-29	AAV8	Undisclosed	I/II	Subretinal	No	No	N/A	HEK293	No	N/A	No	Completed
Ocular	RLBP1	RP	NCT03374657	CPK850	Norvatis	2017-12-25	AAV8	Undisclosed	I/II	Subretinal	No	No	N/A	HEK293	No	N/A	No	Recruiting
Ocular	RS1	X-linked retinoschisis	NCT02416622	BIIB-087	AGTC	2015-04-15	AAV2tYF	1E11, 3E11, 6E11 vg/eye	I/II	Intravitreal	No	No	N/A	rHSV-sBHK	No	N/A	No	Active, not recruiting
Ocular	CNGB3	Achromatopsia	NCT02599922	AGTC-401	AGTC	2015-11-09	AAV2tYF	4E10-3.2E12 vg/mL	I/II	Subretinal	Corticosteroids	No	N/A	rHSV-sBHK	No	N/A	Eye inflammation	Recruiting
Ocular	RPGR	XLRP	NCT03316560	AGTC-501	AGTC	2017-10-20	AAV2tYF	Undisclosed	I/II	Subretinal	No	No	N/A	rHSV-sBHK	No	N/A	Undisclosed	Recruiting
Ocular	ND4	LHON	NCT02161380	scAAV2-P1ND4v2	University of Miami	2014-06-11	AAV2tYF	1.18E9, 5.81E9, 2.4E10, 1E11 vg	I	Intravitreal	Corticosteroids	NAB	N/A	HEK293	No	N/A	Uveitis, vision loss	Active, not recruiting
CNS	HTT	Huntington	NCT04120493	AMT-130	UniQure	2019-10-09	AAV5	6E12, 6E13 vg	I/II	Intrastriatal	No	No	N/A	rBac-Sf9	No	N/A	No	Recruiting
Liver	FIX	Hemophilia B	NCT03489291	AMT-061	UniQure	2018-04-05	AAV5	2E13 vg/kg	II	Intravenous	Corticosteroids	NAB	No	rBac-Sf9	No	N/A	No	Active, not recruiting
Liver	FIX	Hemophilia B	NCT03569891	AMT-061	UniQure	2018-06-26	AAV5	2E13 vg/kg	III	Intravenous	Corticosteroids	NAB	No	rBac-Sf9	Yes	Liver cancer	No	Active, not recruiting
Liver	FVIII	Hemophilia A	NCT03392974	Roctavian	BioMarin	2018-01-08	AAV5	4E13 vg/kg	III	Intravenous	Corticosteroids	Undisclosed	Undisclosed	rBac-Sf9	No	N/A	No	Active, not recruiting
Liver	FVIII	Hemophilia A	NCT02576795	Roctavian	BioMarin	2015-10-15	AAV5	4E13, 6E13 vg/kg	I/II	Intravenous	Corticosteroids	Undisclosed	Undisclosed	rBac-Sf9	No	N/A	Hepatotoxicity	Active, not recruiting
Liver	PBGD	Acute intermittent porphyria	NCT02082860	rAAV2/5-PBGD	Digna Biotech SL	2014-03-10	AAV5	5E11, 2E12, 6E12, 1.8E13 vg/kg	I	Intravenous	Corticosteroids	No	N/A	Undisclosed	No	N/A	Myocarditis, upper abdominal pain, pilonidal cyst surgery	Completed
Liver	FIX	Hemophilia B	NCT02396342	AMT-060	UniQure	2015-03-24	AAV5	5E12, 2E13 vg/kg	I/II	Intravenous	Corticosteroids	NAB	Undisclosed	rBac-Sf9	No	N/A	No	Completed
Liver	FVIII	Hemophilia A	NCT03520712	BMN 270	BioMarin	2018-05-11	AAV5	6E13 vg/kg	I/II	Intravenous	Corticosteroids	TAB	Undisclosed	rBac-Sf9	No	N/A	No	Recruiting
Liver	FVIII	Hemophilia A	NCT03370913	Roctavian	BioMarin	2017-12-13	AAV5	6E13 vg/kg	III	Intravenous	Corticosteroids	Undisclosed	Undisclosed	rBac-Sf9	No	N/A	Hepatotoxicity	Active, not recruiting
Liver	FVIII	Hemophilia A	NCT04684940	BMN 270	BioMarin	2020-12-28	AAV5	6E13 vg/kg	I/II	Intravenous	No	Undisclosed	Undisclosed	rBac-Sf9	No	N/A	No	Recruiting
Other	CYP21A2	Classic Congenital Adrenal Hyperplasia	NCT04783181	BBP-631	Adrenas Therapeutics Inc	2021-07-01	AAV5	3 doses	I/II	Intravenous	No	Undisclosed	Positive	Undisclosed	No	N/A	No	Recruiting
Ocular	RPGR	X-linked Retinitis Pigmentosa	NCT04671433	AAV5-RPGR	MeiraGTx	2021-03-16	AAV5	2E11, 4E11/eye	III	Subretinal	No	No	N/A	Undisclosed	No	N/A	No	Recruiting
Ocular	GUCY2D	LCA	NCT03920007	SAR439483	Atsena Therapeutics	2019-04-18	AAV5	3.3E10 vg/mL	I/II	Subretinal	Prednisone, Triamcinolone acetonide	No	N/A	HeLaS3 cell line	No	N/A	No	Active, not recruiting
Ocular	CEP290	LCA	NCT03872479	EDIT-101	Editas	2019-03-13	AAV5	6E11, 1.1E12 vg/mL	I/II	Subretinal	No	No	N/A	HEK293	No	N/A	No	Recruiting
Other	hSERPING1	hereditary angioedema	NCT05121376	BMN 331	BioMarin	2022-02-15	AAV5	2E13, 6E13	I	Intravenous	Corticosteroids	NAB, TAB	No	rBac-Sf9	No	N/A	N/A	Recruiting
Liver	FIX	Hemophilia B	NCT03587116	SPK-9001	Pfizer	2022-04-15	AAV6, AAV-Spark100	Not applicable	III	Not applicable	No	NAB	>1:1	rBac-Sf9	No	N/A	N/A	Recruiting
Liver	FIX	Hemophilia B	NCT01687608	AskBio009 (BAX 335)	Shire	2012-09-19	AAV8	2E11, 1E12, 3E12 vg/kg	I/II	Intravenous	Corticosteroids	NAB	>1:5	HEK293	No	N/A	rhabdomyolysis, bacterial infection of the tonsil, tonsillar hemorrhage, and squamous cell carcinoma of the tonsil	Active, not recruiting
Liver	FVIII	Hemophilia A	NCT03370172	BAX 888	Shire	2017-12-12	AAV8	2E12, 6E12 vg/kg	I/II	Intravenous	Prednisone, prednisolone	NAB	>1:5	Undisclosed	No	N/A	No	Active, not recruiting
Liver	FVIII	Hemophilia A	NCT04676048	ASC618	ASC Therapeutics	2020-12-19	AAV8	Undisclosed	I/II	Intravenous	No	NAB, TAB	Undisclosed	HEK293	No	N/A	N/A	Not yet recruiting
Liver	FIX	Hemophilia B	NCT01620801	SPK-9001	Spark Therapeutics	2012-06-15	AAV8	Undisclosed	I	Intravenous	Prednisolone	Undisclosed	>1:5	HEK293	No	N/A	No	Terminated
Liver	OTC	Ornithine transcarbamylase deficiency	NCT02991144	DTX301	Ultragenyx	2016-12-13	AAV8	3.4E12, 1E13, 1.7E13vg/kg	I/II	Intravenous	Prednisone	No	N/A	Hela producer cell line	No	N/A	No	Completed
Liver	OTC	Ornithine transcarbamylase deficiency	NCT05345171	DTX301	Ultragenyx	2022-04-25	AAV8	Undisclosed	III	Intravenous	Prednisolone	Undisclosed	detectable	Hela producer cell line	No	N/A	No	Recruiting
LSD	G6Pase	Glycogen storage disease	NCT03517085	DTX401	Ultragenyx	2018-05-07	AAV8	2E12, 6E12 vg/kg	I/II	Intravenous	Corticosteroids	NAB	>1:5	Hela producer cell line	No	N/A	No	Completed
LSD	GAA	Pompe	NCT04174105	AT845	Audentes Therapeutics	2019-11-22	AAV8	3E13, 6E13, 1E14 vg/kg	I/II	Intravenous	Corticosteroids	NAB	Undisclosed	HEK293	Yes	SAEs	peripheral sensory neuropathy	Recruiting
LSD	GLA	Fabry	NCT04040049	FLT190	Freeline Therapeutics	2019-07-31	AAV8	7.5E11 vg/kg	I/II	Intravenous	Corticosteroids	NAB	Undisclosed	HEK293T	No	N/A	Elevated ALT levels, myocarditis	Recruiting
LSD	G6Pase	Glycogen Storage Disease Type IA	NCT05139316	DTX401	Ultragenyx	2021-11-08	AAV8	Undisclosed	III	Intravenous	Corticosteroids	No	N/A	Hela producer cell line	No	N/A	No	Recruiting
Other	UGT1A1	Crigler-Najjar Syndrome	NCT03223194	AT342	Audentes Therapeutics	2017-07-21	AAV8	1.5E12, 6E12, 1.5E13 vg/kg	I/II	Intravenous	No	NAB	Undisclosed	HEK293	No	N/A	No	Terminated
Other	LDLR	HoFH	NCT02651675	RGX-501	Regenxbio	2016-01-11	AAV8	Undisclosed	I/II	Intravenous	No	NAB	>1:5	HEK293	No	N/A	low blood pressure	Completed
Muscle	MTM1	X-linked myotubular myopathy	NCT03199469	AT132	Astellas	2017-06-27	AAV8	1E14, 3E14 vg/kg	I/II	Intravenous	Prednisolone	NAB	Undislcosed	HEK293	2	4 patient deaths	liver failure	Active, not recruiting
Muscle	Mini-dystrophin	DMD	2020-002093-27	GNT0004	Genethon	2020-11-30	AAV8	Undislcosed	I/II/III	Intravenous	Corticosteroids	NAB	Undislcosed	HEK293T	Yes	SAEs	Undisclosed	N/A
Ocular	CNGA3	Achromatopsia	NCT02610582	rAAV.hCNGA3	STZ eyetrial	2015-11-20	AAV8	1E10, 5E10, 1E11 vg	I/II	Subretinal	Corticosteroids	No	N/A	HEK293	No	N/A	No	Recruiting
Ocular	RS1	X-linked retinoschisis	NCT02317887	AAV8-scRS/IRBPhRS	National Eye Institute	2014-12-17	AAV8	1E9, 1E10, 1E11, 3E11, 6E11 vg	I/II	Intravitreal	Corticosteroids	No	N/A	HEK293	No	N/A	No	Active, not recruiting
Ocular	anti-VEGF	Diabetic retinopathy	NCT04567550	RGX-314	Regenxbio	2020-09-28	AAV8	2.5E11 vg/eye	II	Suprachoroidal	No	No	N/A	HEK293	No	N/A	No	Recruiting
Ocular	anti-VEGF fab	Neovascular AMD	NCT04514653	RGX-314	Regenxbio	2020-08-17	AAV8	2.5E11, 5E11 vg/eye	II	Suprachoroidal	No	NAB	No	HEK293	No	N/A	No	Recruiting
Ocular	anti-VEGF fab	Neovascular AMD	NCT03066258	RGX-314	Regenxbio	2017-02-28	AAV8	3E9, 1E10, 6E10, 1.6e11, 2.5e11 vg/eye	I/II	Subretinal	No	NAB	No	HEK293	Yes	third-party surgical delivery devices	No	Active, not recruiting
Ocular	RPGR	XLRP	NCT03116113	BIIB112	Biogen Idec, Nightstar Therapeutics	2017-04-14	AAV8	5E9, 1E10, 5E10, 1E11, 2.5E11, 5E11 vg	I/II	Subretinal	Corticosteroids	No	N/A	HEK293T	No	N/A	Undisclosed	Completed
Ocular	Ranibizumab	Wet Age-related Macular Degeneration	NCT04704921	RGX-314	Regenxbio	2020-12-29	AAV8	Undisclosed	II/III	Intravitreal	No	No	N/A	HEK293	No	No	No	Recruiting
Ocular	Aflibercept	Wet Age-related Macular Degeneration	NCT05407636	RGX-314	Regenxbio	2021-09-28	AAV8	Undisclosed	III	Subretinal	No	No	N/A	HEK293	No	No	No	Recruiting
Other	N/A	N/A	N/A	SEL-399, EMC-101	Selecta Bio, AksBio	2021-02-17	AAV8	2E12 vg/kg	Not applicable	Intravenous	No	NAB	>1:5	HEK293	No	N/A	No	N/A
Other	hCocH	Cocaine Use Disorder	NCT04884594	AAV8-hCocH	W. Michael Hooten	2021-05-13	AAV8	2E12, 6E12, 2E13 vg/kg	I	Intravenous	No	NAB, TAB	Undisclosed	Undisclosed	No	N/A	No	Recruiting
Other	VRC07	HIV	NCT03374202	AAV8-VRC07	NIAID	2017-12-15	AAV8	5E10, 5E11, 2.5E12 VG/kg IM	I	Intravenous	No	No	No	Undisclosed	No	N/A	No	Active, not recruiting
CNS	ASPA	Canavan	NCT05317780	rAAV9-CB6-AspA	Barry Bryne	2022-04-08	AAV9	5E13 vg (IV), 4.5E13 vg/kg (ICV)	Not applicable	Intravenous, intracerebroventricular	Rituximab, Sirolimus, Methylprednisolone	TAB	>50 U/mL	HEK293	No	N/A	N/A	Available
CNS	CLN7	Batten	NCT04737460	AAV9/CLN7	University of Texas Southwestern	2021-02-03	AAV9	5E14, 1E15 vg	I	Intrathecal	Undisclosed	No	N/A	Undisclosed	No	N/A	No	Recruiting
CNS	IGHMBP2	SMARD1/CMT2S	NCT05152823	N/A	Megan Waldrop	2021-11-04	AAV9	Undisclosed	I/II	Intrathecal	No	TAB	> 1:50	HEK293	No	N/A	No	Enrolling by invitation
CNS	GBA1	PD	NCT04127578	PR001	Prevail Therapeutics	2019-10-15	AAV9	Undisclosed	I/II	Intracisternal	Methylprednisolone, Sirolimus, Prednisone, Rituximab	No	N/A	rBac-Sf9	No	N/A	No	Recruiting
CNS	GRN	Frontaltemporal dementia	NCT04408625	PR006	Prevail Therapeutics	2020-03-29	AAV9	Undisclosed	I/II	Intracisternal	Methylprednisolone, Sirolimus, Prednisone, Rituximab	Undislcosed	N/A	rBac-Sf9	No	N/A	No	Recruiting
CNS	a GABAergic regulatory element (reGABA) and an engineered transcription factor that increases transcription of the SCN1A gene (eTFSCN1A)	Dravet Syndrome	NCT05419492	ETX101	Encoded Therapeutics	2022-12-01	AAV9	Undisclosed	I/II	Intracerebroventricular	No	No	N/A	Undisclosed	No	N/A	N/A	Not yet recruiting
CNS	hABCD1	Adrenomyeloneuropathy (AMN)	NCT05394064	SBT101	SwanBio Therapeutics, Inc.	2022-06-30	AAV9	Undisclosed	I/II	Intrathecal	Corticosteroids, sirolimus, tacrolimus	No	N/A	Undisclosed	No	N/A	No	Recruiting
CNS	CLN5	Batten	NCT05228145	NGN-101	Neurogene	2022-02-08	AAV9	Undisclosed	I/II	Intracerebroventricular, intravitreal	Undisclosed	TAB	>1:400	Undisclosed	No	N/A	N/A	Recruiting
CNS	ASPA	Canavan	NCT04998396	BBP-812	Aspa Therapeutics	2021-08-10	AAV9	Undisclosed	I/II	Intravenous	No	TAB	Positive	Undisclosed	No	N/A	No	Recruiting
CNS	SMN1	SMA	NCT05073133	AVXS-101	Novartis Gene Therapies	2021-10-11	AAV9	1.1E14 vg/kg	4	Intravenous	Corticosteroids, eculizumab	TAB	>1:50	HEK293	No	N/A	Hepatotoxicity, Thrombotic Microangiopathy	Active, not recruiting
CNS	SMN1	SMA	NCT03306277	Zolgensma	Novartis Gene Therapies	2017-10-11	AAV9	1.1E14 vg/kg	III	Intravenous	Corticosteroids, eculizumab	TAB	>1:50	HEK293	No	N/A	Hepatotoxicity, Thrombotic Microangiopathy	Completed
CNS	SMN1	SMA	NCT03461289	Zolgensma	Novartis Gene Therapies	2018-05-12	AAV9	1.1E14 vg/kg	III	Intravenous	Corticosteroids, eculizumab	TAB	>1:50	HEK293	No	N/A	Hepatotoxicity, Thrombotic Microangiopathy	Completed
CNS	SMN1	SMA	NCT03505099	Zolgensma	Novartis Gene Therapies	2018-04-23	AAV9	1.1E14 vg/kg	III	Intravenous	Corticosteroids, eculizumab	TAB	>1:50	HEK293	No	N/A	Hepatotoxicity, Thrombotic Microangiopathy	Completed
CNS	CLN6	Batten	NCT02725580	AT-GTX-501	Amicus Therapeutics	2016-04-01	AAV9	1.5E13 vg	I/II	Intrathecal	No	TAB	>1:50	HEK293	No	N/A	vomiting, fever, and upper abdominal pain	Completed
CNS	GAN	GAN	NCT02362438	TSHA-120	NINDS	2015-02-13	AAV9	3.5E13, 1.2E14, 1.8E14, 3.5E14 vg	I	Intrathecal	Corticosteroids	NAB	N/A	HEK293	No	N/A	DRG neuronal loss	Recruiting
CNS	SMN1	SMA	NCT02122952	Zolgensma	Novartis Gene Therapies	2014-04-25	AAV9	5.7E13, 1.1E14 vg/kg	I	Intravenous	Corticosteroids, eculizumab	TAB	>1:50	HEK293	No	N/A	Hepatotoxicity, Thrombotic Microangiopathy	Completed
CNS	CLN3	Batten	NCT03770572	AT-GTX-502	Amicus Therapeutics	2019-12-10	AAV9	6E13, 1.2E14 vg	I/II	Intrathecal	No	TAB	>1:400	HEK293	No	N/A	Undisclosed	Active, not recruiting
CNS	SMN1	SMA	NCT03381729	Zolgensma	Novartis Gene Therapies	2017-12-22	AAV9	6E13, 1.2E14, 2.4E14 vg	I	Intrathecal	Corticosteroids, eculizumab	TAB	>1:50	HEK293	Yes	DRG toxcitity in preclincial studies	No	Completed
CNS	SMN1	SMA	NCT03837184	Zolgensma	Novartis Gene Therapies	2019-02-12	AAV9	Undisclosed	III	Intravenous	Corticosteroids, eculizumab	TAB	>1:50	HEK293	No	N/A	Hepatotoxicity, Thrombotic Microangiopathy	Completed
Liver	ATP7B	Wilson's Disease	NCT04884815	UX701	Ultragenyx	2021-09-27	AAV9	Undisclosed	I/II	Intravenous	Corticosteroids	Undisclosed	detectable	Hela producer cell line	No	N/A	No	Recruiting
LSD	IDS	MPS II	NCT03566043	RGX-121	Regenxbio	2018-06-21	AAV9	1.3E10, 6.5E10, 2.9E11 gc/g brain	I/II	Intracisternal	Corticosteroids	NAB	No	HEK293	No	N/A	No	Recruiting
LSD	GLB1	GM1 gangliosidosis	NCT03952637	AXO-AAV-GM1	Sio Gene Therapies	2019-03-16	AAV9	1.5E13, 4.513 vg/kg	I/II	Intravenous	Rituximab, Sirolimus, Methylprednisolone, Prednisone	TAB	>1:50	HEK293	Yes	Delivery device	No	Recruiting
LSD	IDUA	MPS I	NCT03580083	RGX-111	Regenxbio	2018-07-09	AAV9	1E10 gc/g brain	I/II	Intracisternal	Undisclosed	NAB	No	HEK293	No	N/A	No	Recruiting
LSD	NAGLU	MPS IIIB	NCT03315182	ABO-101	Abeona Therapeutics	2017-10-20	AAV9	1E13, 5E13, 1E14 vg/kg	I/II	Intravenous	No	TAB	>1:100	HEK293	No	N/A	No	Terminated
LSD	GAA	Pompe	NCT02240407	rAAV9-DES-hGAA	University of Florida	2014-12-15	AAV9	4.6E13 vg/TA muscle	I	Intramuscular	Rituximab, Sirolimus	TAB	>50 U/mL	HEK293	No	N/A	No	Completed
LSD	LAMP2B	Danon	NCT03882437	RP-A501	Rocket Pharma	2019-03-20	AAV9	6.7E13, 1.1E14 vg/kg	I	Intravenous	Sirolimus	NAB	>1:40	HEK293	Yes	Clinical protocol and patient selection	No	Recruiting
LSD	HEXA/B	GM2 gangliosidosis	NCT04798235	TSHA-101	Taysha	2021-03-15	AAV9	Undisclosed	I/II	Intrathecal	Undisclosed	No	No	HEK293	No	N/A	No	Suspended
LSD	SGSH	MPS IIIA	NCT04088734	ABO-102	Abeona Therapeutics	2019-09-13	AAV9	3E13 vg/kg	I/II	Intravenous	No	TAB	>1:100	HEK293	No	N/A	No	Terminated
LSD	SGSH	MPS IIIA	NCT02716246	ABO-102	Abeona Therapeutics	2016-03-23	AAV9	5E12, 1E13, 3E13 vg/kg	I/II	Intravenous	No	TAB	>1:100	HEK293	No	N/A	No	Recruiting
Muscle	Mini-dystrophin	DMD	NCT03362502	PF-06939926	Pfizer	2017-12-05	AAV9	1E14, 3E14 vg/kg	I	Intravenous	Corticosteroids, eculizumab	NAB	Undislcosed	rBac-Sf9	Yes	1 patient death	Muscle weakness, heart inflammation, complement activation	Active, not recruiting
Muscle	Mini-dystrophin	DMD	NCT03368742	SGT-001	Solid Biosciences	2017-12-11	AAV9	5E13, 2E14 vg/kg	I/II	Intravenous	Corticosteroids, eculizumab	Undislcosed	Undislcosed	rHSV-HEK293	3	cmc; liver damage, reduced platelet count, complement activation	liver damage, reduced platelet count, complement activation	Active, not recruiting
Muscle	FKRP	LGMD	NCT05224505	GNT0006	Atamyo Therapeutics	2022-02-04	AAV9	9E12, 2.7E13 vg/kg	I/II	Intravenous	No	NAB	Undisclosed	Undisclosed	No	N/A	N/A	Recruiting
Muscle	FKRP	LGMD	NCT05230459	LION-101	AskBio	2022-02-09	AAV9	Undislcosed	I/II	Intravenous	Corticosteroids	NAB	>1:5	HEK293	No	N/A	N/A	Recruiting
Muscle	Mini-dystrophin	DMD	NCT04281485	PF-06939926	Pfizer	2020-02-24	AAV9	Undislcosed	III	Intravenous	Corticosteroids	NAB	Undislcosed	rBac-Sf9	Yes	1 patient death in a relevant trial	Muscle weakness, heart inflammation	Recruiting
Muscle	U7snRNA	DMD	NCT04240314	AT702	Nationwide Children's Hospital	2020-01-27	AAV9	3E13 vg/kg	I/II	Intravenous	Corticosteroids	TAB	>1:1400	HEK293	No	N/A	No	Active, not recruiting
Other		HIV-1-infection	NCT05144386	EBT-101	Excision BioTherapeutics	2022-01-24	AAV9	Undisclosed	I	Intravenous	No	NAB	>1:20	Undisclosed	No	N/A	No	Recruiting
LSD	IDS	MPS II	NCT05238324	HMI-203	Homology Medicines	2022-02-14	AAVHSC	Undisclosed	I	Intravenous	Methyprednisolone, prednisone, sirolimus, tacrolimus	NAB	Undisclosed	HEK293	No	N/A	N/A	Recruiting
Liver	PAH	PKU	NCT03952156	HMI-102	Homology Medicines	2019-05-16	AAVHSC15	2E13, 6E13, 1E14 vg/kg	I/II	Intravenous	Corticosteroids	NAB	Undisclosed	HEK293	Yes	elevated liver function tests	liver enzyme elevation	Recruiting
Liver	FVIII	Hemophilia A	NCT03588299	DTX201	Bayer	2018-07-17	AAVhu37	5E12, 1E13, 2E13 vg/kg	I/II	Intravenous	Prednisolone	NAB	Undisclosed	Hela producer cell line	No	N/A	No	Recruiting
CNS	GRN	Frontaltemporal dementia	NCT04747431	PBFT02	Passage Bio	2021-02-10	AAVhu68	3.3E10, 1.1E11, 2.2E11 vg/g brain	I/II	Intracisternal	Corticosteroids	TAB	No	HEK293	No	N/A	No	Recruiting
LSD	GLB1	GM1 gangliosidosis	NCT04713475	PBGM01	Passage Bio	2021-01-19	AAVhu68	3.3E10, 1.1E11 VG/g brain	I/II	Intracisternal	Corticosteroids	NAB	No	HEK293	Yes	delivery device	No	Recruiting
LSD	GALC	Krabbe disease	NCT04771416	PBKR03	Passage Bio	2021-02-25	AAVhu68	Undisclosed	I/II	Intracisternal	No	No	No	HEK293	No	N/A	No	Recruiting
CNS	CLN2	Batten	NCT01161576	AAVrh.10CUhCLN2	Weill Medical College of Cornell University	2010-07-13	AAVrh10	2.85, 9E11 vg	I	Intracranial	No	No	N/A	HEK293T	No	N/A	MRI abnormalities	Completed
CNS	CLN2	Batten	NCT01414985	AAVrh.10CUCLN2	Weill Medical College of Cornell University	2011-08-11	AAVrh10	2.85, 9E11 vg	I/II	Intracerebral	No	No	N/A	HEK293T	No	N/A	Neurotoxicity	Completed
CNS	SOD1 miRNA	ALS	N/A	AAV-miR-SOD1	U Mass Medical School	2017-07-19	AAVrh10	4.2E14 vg	N/A	Intrathecal	Prednisone, methylprednisolone	NAB	N/A	HEK293	No	N/A	DRG neuronal loss, tingling & pain in both hands & one foot	N/A
CNS	APOE4	AD	NCT03634007	LX-1001	Lexeo Therapeutics	2018-08-16	AAVrh10	5E10, 1.6E11, 5E11 vg/mL CSF	I	Intrathecal	No	NAB	>1:100	Undisclosed	No	N/A	No	Recruiting
CNS	hFXN	Friedreich Ataxia	NCT05445323	LX2006	Lexeo Therapeutics	2022-07-02	AAVrh10	Undisclosed	I/II	Intravenous	No	Undislcosed	Undisclosed	Undisclosed	No	N/A	No	Recruiting
CNS	hFXN	Friedreich Ataxia	NCT05302271	AAVrh.10hFXN	Weill Medical College of Cornell University	2022-03-15	AAVrh10	Undisclosed	I	Intravenous	Prednisone	NAB	>1:40	HEK293T	No	N/A	No	Recruiting
Liver	FIX	Hemophilia B	NCT02618915	DTX101	Ultragenyx	2015-12-02	AAVrh10	1.6E12, 5E12 vg/kg	I/II	Intravenous	Corticosteroids	NAB	>1:5	Hela producer cell line	No	N/A	No	Terminated
LSD	ARSA	MLD	NCT01801709	AAVrh.10cuARSA	Institut National de la Santé Et de la Recherche Médicale	2013-03-01	AAVrh10	1E12, 4E12 vg	I/II	Intracerebral	Corticosteroids	Undisclosed	No	HEK293T	No	N/A	No	Active, not recruiting
LSD	SGSH	MPS IIIA	NCT03612869	SAF-302	Lysogene	2018-08-02	AAVrh10	7.2E12 vg	II/III	Intracerebral	Tacrolimus, mycophenolate mofetil, steroids	No	N/A	HEK293	Yes	MRI abnormalities	Neurotoxicity	Active, not recruiting
LSD	GLB1	GM1 gangliosidosis	NCT04273269	LYS-GM101	Lysogene	2020-02-18	AAVrh10	8E12 vg/kg	I/II	Intracisternal	Undisclosed	No	No	Undisclosed	No	N/A	No	Recruiting
LSD	GALC	Krabbe disease	NCT04693598	FBX-101	Forge Biologics	2021-01-05	AAVrh10	Undisclosed	I/II	Intravenous	No	No	No	HEK293	No	N/A	No	Active, not recruiting
LSD	SGSH	MPS IIIA	NCT01474343	SAF-301	Lysogene	2011-11-18	AAVrh10	Undisclosed	I/II	Intracerebral	No	No	N/A	HEK293T	No	N/A	gastroenteritis, head injury, viral lung infection, transient bronchospasm at induction of anesthesia, and acute viral infection	Completed
Muscle	AAT	Alpha-1 antitrypsin deficiency	NCT02168686	ADVM-043	Adverum	2014-06-20	AAVrh10	1E12, 5E12, 1.5E13 vg/kg	I/II	Intravenous	Corticosteroids	NAB	>1:50	rBac-Sf9	No	N/A	No	Completed
LSD	GAA	Pompe	NCT04093349	SPK-3006	Spark Therapeutics	2019-09-18	AAVrh74	Undisclosed	I/II	Intravenous	Undisclosed	NAB	Undisclosed	HEK293	No	N/A	No	Recruiting
Muscle	Mini-dystrophin	DMD	NCT04626674	SRP-9001	Sarepta & Roche	2020-11-12	AAVrh74	1.3E14 vg/kg	I	Intravenous	Corticosteroids	Undislcosed	Undislcosed	HEK293	No	N/A	Liver injury, vomiting, increased liver enzyme, rhabdomyolysis, immune-mediated myositis, Mmyocarditis	Enrolling by invitation
Muscle	SGCB	LGMD	NCT03652259	SRP-9003	Sarepta	2018-08-29	AAVrh74	1.85E13, 7.41E13 vg/kg	I/II	Intravenous	Prednisone	Undislcosed	No	HEK293	No	N/A	liver enzyme elevation	Completed
Muscle	α-SG	LGMD	NCT01976091	SRP-9004	Nationwide Children's Hospital	2013-11-05	AAVrh74	1E12, 3E12 vg/kg	I/II	Isolated limb infusion	No	TAB	>1:50	HEK293	No	N/A	Rhabdomyolysis	Completed
Muscle	DYSF	Dysferlinopathies	NCT02710500	SRP-6004	Sarepta	2016-03-16	AAVrh74	2E12, 6E12 vg/muscle	I	Intramuscular	No	TAB	>1:50	HEK293	No	N/A	No	Completed
Muscle	Mini-dystrophin	DMD	NCT03375164	SRP-9001	Sarepta	2017-12-15	AAVrh74	2E14 vg/kg	I/II	Intravenous	Corticosteroids	TAB	>1:400	HEK293	Yes	CMC	Liver injury, vomiting, increased liver enzyme, rhabdomyolysis, immune-mediated myositis, Mmyocarditis	Active, not recruiting
Muscle	α-SG	LGMD	NCT00494195	SRP-9004	Nationwide Children's Hospital	2007-06-29	AAVrh74	3.25E11 vg	I	Intramuscular	No	No	No	HEK293	No	N/A	No	Completed
Muscle	Mini-dystrophin	DMD	NCT02376816	SRP-9001	Sarepta	2015-03-03	AAVrh74	3E11, 1E12 vg	I	Intramuscular	Corticosteroids	TAB	>1:50	HEK293	Yes	cmc	Liver injury, vomiting, increased liver enzyme, rhabdomyolysis, immune-mediated myositis, Mmyocarditis	Completed
Muscle	B4GALNT2	DMD	NCT03333590	rAAVrh74.MCK. GALGT2	Nationwide Children's Hospital	2017-11-07	AAVrh74	5E13, 1E14 vg/kg	I/II	Intravascular	Corticosteroids	TAB	>1:50	HEK293	No	N/A	No	Active, not recruiting
Muscle	Mini-dystrophin	DMD	NCT03769116	SRP-9001	Sarepta & Roche	2018-12-07	AAVrh74	6.29E13, 8.94E13, 1.33E14 vg/kg	II	Intravenous	Corticosteroids	No	N/A	HEK293	No	N/A	No	Active, not recruiting
Muscle	Mini-dystrophin	DMD	NCT05096221	SRP-9001	Sarepta	2021-10-27	AAVrh74	Undislcosed	III	Intravenous	Corticosteroids	Undislcosed	>1:400	HEK293	No	N/A	Muscle weakness, heart inflammation	Recruiting
LSD	HEXA/B	GM2 gangliosidosis	NCT04669535	AXO-AAV-GM2	Sio Gene Therapies	2020-12-17	AAVrh8	1E14 vg	I	Bilateral thalamic and intracisternal/intrathecal	Corticosteroids	NAB	No	HEK293	Yes	CMC	No	Recruiting
Liver	FIX	Hemophilia B	NCT03369444	FLT180a	University College London	2017-12-12	AAVS3	3.8E11, 6.4E11, 8.32E11, 1.28E12 vg/kg	I/II	Intravenous	Corticosteroids, tacrolimus	NAB	Undisclosed	HEK293T	No	N/A	Elevated ALT levels, pulmonary sepsis	Terminated
LSD	GCase	Gaucher	NCT05324943	FLT201	Freeline Therapeutics	2022-04-13	AAVS3	Undisclosed	I/II	Intravenous	No	NAB	Undisclosed	HEK293T	No	N/A	N/A	Not yet recruiting
Liver	ATP7B	Wilson's disease	NCT04537377	VTX-801	Vivet Therapeutics	2020-09-03	Anc80	Undisclosed	I/II	Intravenous	No	No	N/A	Undisclosed	No	N/A	No	Recruiting
Liver	methylmalonyl-CoA mutase	MMA	NCT04581785	LB-001	LogicBio	2020-10-09	LK03	Undisclosed	I/II	Intravenous	Corticosteroids	NAB	Undisclosed	HEK293	Yes	Thrombotic microangiopathy	Thrombotic microangiopathy	Recruiting
Liver	hFIX Padua	Hemophilia B	NCT05441553	VGB-R04	Shanghai Vitalgen BioPharma Co., Ltd.	2022-07-01	Undisclosed	Undisclosed	I/II	Intravenous	No	NAB	≥1:5	HEK293	No	N/A	N/A	Not yet recruiting
Liver	FIX	Hemophilia B	NCT05152732	VGB-R04	Institute of Hematology & Blood Diseases Hospital	2021-09-29	Undisclosed	Undisclosed	I	Intravenous	No	NAB	≥1:5	Undisclosed	No	N/A	N/A	Not yet recruiting
Other	TERT	Aging	NCT04133649	AAV-hTERT	Libella Gene Therapeutics	2019-10-17	Undisclosed	Undisclosed	I	Intravascular	No	No	N/A	Undisclosed	No	N/A	No	Unknown
Other	TERT	Critical Limb Ischemia	NCT04110964	AAV-hTERT	Libella Gene Therapeutics	2019-10-01	Undisclosed	Undisclosed	I	Intravenous	No	No	No	Undisclosed	No	N/A	No	Unknown
CNS	ASPA	Canavan	NCT04833907	rAAV-Olig001-ASPA	Myrtelle	2021-04-06	Undisclosed	3.7E13 vg	I/II	Intracerebroventricular	Prednisone	No	N/A	Undisclosed	No	N/A	No	Recruiting
CNS	TERT	AD	NCT04133454	AAV-hTERT	Libella Gene Therapeutics	2019-10-10	Undisclosed	Undisclosed	I	Intravenous, intrathecal	No	No	N/A	Undisclosed	No	N/A	No	Unknown
Liver	FIX	Hemophilia B	NCT05203679	BBM-H901	Shanghai Belief-Delivery BioMed Co., Ltd	2021-12-30	Undisclosed	1E13 vg/kg	I/II	Intravenous	No	No	N/A	HEK293	No	N/A	No	Recruiting
Liver	PAH	PKU	NCT04480567	BMN 307	BioMarin	2020-09-24	Undisclosed	2E13, 6E13	I/II	Intravenous	No	No	N/A	rBac-Sf9	Yes	interim safety findings from a pre-clinical, non-GLP pharmacology study	No	Active, not recruiting
Liver	FVIII	Hemophilia A	NCT03734588	SPK-8016	Spark Therapeutics	2018-02-08	Undisclosed	5E11 vg/kg	I/II	Intravenous	Undisclosed	Undisclosed	Undisclosed	HEK293	No	N/A	No	Recruiting
Liver	FIX	Hemophilia B	NCT04135300	BBM-H901	Institute of Hematology & Blood Diseases Hospital	2019-10-16	Undisclosed	5E12 vg/kg	I	Intravenous	No	NAB	≥1:5	HEK293	No	N/A	No	Active, not recruiting
Liver	FVIII	Hemophilia A	NCT04728841	GS001	Institute of Hematology & Blood Diseases Hospital	2021-03-04	Undisclosed	6E12, 2E13 vg/kg	Not applicable	Intravenous	No	NAB	≥1:5	HEK293	No	N/A	No	Recruiting
Other	UGT1A1	Crigler-Najjar Syndrome	NCT03466463	GNT0003	Genethon	2018-03-15	Undisclosed	Undisclosed	Not applicable	Intravenous	No	No	No	HEK293T	No	N/A	No	Recruiting
Ocular	PDE6A	Retinitis Pigmentosa	NCT04611503	rAAV.hPDE6A	STZ eyetrial	2019-09-24	Undisclosed	1E9, 1E10, 5E10/eye	I/II	Subretinal	Undisclosed	No	N/A	Undisclosed	No	N/A	No	Recruiting
Ocular	ChronosFP	RP	NCT04278131	BS01	Bionic Sight	2020-02-20	Undisclosed	Undisclosed	I/II	Undisclosed	No	No	N/A	Undisclosed	No	N/A	No	Recruiting
Other	Undisclosed	Chronic Hepatitis C	NCT01899092	TT-034	Tacere Therapeutics	2013-07-15	Undisclosed	Undisclosed	I/II	Intravenous	No	No	No	Undisclosed	No	N/A	No	Completed
